# Supplementary material for: Pan-Cancer Analysis Reveals AEBP1-Collagen Co-Expression and Its Potential Role in CAF-Mediated Tumor Stiffness
Source: Int J Mol Sci. 2025 Nov 27;26(23):11474. doi: 10.3390/ijms262311474 (PMC12691837; doi:10.3390/ijms262311474)
Supplement: Supplementary file 1 [file ijms-26-11474-s001.zip]

Archive with 1 entries (1 files):
- ijms-3966965-supplementary.pdf
